# Supplementary material for: Gentiopicroside-Induced gastric cancer necroptosis via the HIF-1 signaling pathway: A study involving molecular docking and experimental validation
Source: PLoS One. 2024 Nov 21;19(11):e0311152. doi: 10.1371/journal.pone.0311152 (PMC11581292; doi:10.1371/journal.pone.0311152)
Supplement: S1 Raw data — (ZIP) [file pone.0311152.s001.zip]

Archive with 13 entries (13 files):
- Raw data-Molecular Docking data.rar
- RIPK1.rar
- RIPK3.rar
- CCK-8.rar
- Colony assay and quantification.rar
- Flow cytometry assay.rar
- GAPDH.rar
- HIF1.rar
- MLKL.rar
- pMLKL.rar
- pRIPK1.rar
- pRIPK3.rar
- Raw data-Animal experimental data.rar
